# Supplementary material for: Human ring chromosome registry for cases in the Chinese population: re-emphasizing Cytogenomic and clinical heterogeneity and reviewing diagnostic and treatment strategies
Source: Mol Cytogenet. 2018 Feb 27;11:19. doi: 10.1186/s13039-018-0367-3 (PMC5828142; doi:10.1186/s13039-018-0367-3)
Supplement: Supplementary file 1 — Table S1. Chinese ring chromosome cases reported in the literature (XLSX 69 kb) [file 13039_2018_367_MOESM1_ESM.xlsx]

## Sheet: Sheet1
	Supplemental Table 1. Chinese Ring Chromosome Cases Reported in the Literature*
			Study		Study Methods
	Age	Sex	Materials	Chromosome	RSA	Genomic Analysis	Cytogenomics findings (per ISCN2016)	Major Clinical Features	Inheritance	Refs
	12.5y	F	PB	Karyotype			46,XX,r(1)	Low birth weight, developmental delay, intellectual disability, speech delay, ambiguous genitalia	de novo	Jiang YH. et al., Chin J Med Genet. 11(2):71,1994
	3y	M	PB	Karyotype			mos 46,XY/46,XY,r(2)(p25q37)/47,XY,r(2),+r(2)/45,XY,-2	Developmental delay, intellectual disability, dysmorphic facial features, cat-like cry, hypotonia, cannot walk and speak, external genital dysplasia.	de novo	Liu XQ, et al., Chin J Med Genet. 11(1):47,1994
	19y	M	PB	Karyotype			46,XY,r(2)(p25q37)	Intellectual disability, microcephaly, dysmorphic facial features, external genital dysplasia	n/a	Li TT, et al., J Chin Pediatr. 29(8):787-788,2011
	Prenatal	M	Cord blood	Karyotype	FISH	Array-CGH	46,XY,r(2)(p25.3q37.3), arr 2p25.3(0-3327081)x1,2q37.3(238633185-243055144)x1	Intrauterine growth restriction, microcephaly and lissencephaly by ultrasound	de novo	Chen CP, et al., Gene.519:164-168,2013
	n/a	F	PB	Karyotype			46,XX,r(3)	n/a	n/a	Gu M, et al., Chin Modern Doctor. 53(6):81-83,2015
	4m	F	PB	Karyotype		Affymetrix chip	mos 46,XX,r(3)(p26q29)[90]/47,XX,r(3)x2[5]/46,XX,der(3)(p24q29)[5], arr 3p26.3p25.3(61891_9979408)x1	Developmental delay, congenital heart disease, microcephaly, dysmorphic facial features, hypotonia	de novo	Zhang K, et al., Chin J Med Genet. 33(6):816-819,2016
	1d	M	PB	Karyotype			46,XY,r(4)	Low birth weight, hypotonia, microcephaly, dysmorphic facial features, death after 13hr.	de novo	Guo YP, et al., Hereditas. 7(3):31-32,1985
	8m	F	PB	Karyotype		Whole genome sequencing	mos 46,XX,r(4)[45]/46~47,XX,r(4)var[5], seq del(3)(q21.1q21.2):g.[chr3:122877023_124463837del],r(4)(p16.3q34.3):g.[chr4:pter::181914952_190796051del]	Low birth weight, developmental delay, cannot sit	de novo	Yu H, et al., Chin J Med Genet, 33(2):280,2016
	23y	M	PB	Karyotype	FISH	Affymetrix chip	mos 46,XY,r(4)(p16.3q35.2)[31]/45,XY,-4[3], arr[hg18] 4p16.3(57770_910354)x1	Wolf-Hirschhorn syndrome like features, severe oligospermia, developmental delay, mild intellectual disability, microcephaly	de novo	Gao HL, et al., Chin J Clin lab Sci. 32(11):812-816,2014
	10m	M	PB	Karyotype			mos 46,XY,r(4)(p16q35)[52]/46~47,XY,r(4)var[8]	Developmental delay, right side cryptorchidism, cannot flip	Parental denial	Guo M, et al., Chin J Med Genet. 20(1):110,2010
	1m	F	PB	Karyotype			mos 46,XX[.84]/46,XX,r(4)(p16q22.3)[.12]/47,XX,r(4),+del(4)(q22.3)[.04]	Amelia, dextrocardia, asplenia, congenital short bowel	de novo	Hou JW, et al., J Med Genet 1996;33;879-881
	3y	M	PB	Karyotype			46,XY,r(5)	Low birth weight, development delay, hypotonia, microcephaly, Down-syndrome like face, no testis	de novo	Wang XM, et al., Fujian Med J. 10(3):59,1988
	1.5y	F	PB	Karyotype			46,XX,r(5)	Low birth weight, developmental delay, speech delay, need support to walk	de novo	Wang XM, et al., Fujian Med J. 10(3):59,1988
	2y4m	F	PB	Karyotype			46,XX,r(5)	Low birth weight, intellectual disability, developmental delay, microcephaly, heart defect, dysmorphic facial feature	Parental denial	Shi TM, et al., Chin J Birth Health Heredity. 13(1):50,2005
	6m	F	PB	Karyotype			mos 46,XX,r(5)/46,XX	Low birth weight, developmental delay, dysmorphic facial feature, cat-like cry, congenital heart defect by ultrasound	de novo	Chen BF, et al., Med Information, 28(22):334,2015
	7y	M	PB	Karyotype			46,XY,r(6)(p25q27)	Developmental delay, intellectual disability, frequent respiratory infections, walking and speech difficulty, hypotonia, dysmorphic facial features	de novo	Wang SX, et al., Clin Ped J. 5(4);222-223,1987
	2y	F	PB	Karyotype			mos 46,XX,r(6)(p24q26)[22]/46,XX[8]	Developmental delay, microcephaly, intellectual disability, IQ67, hyperactivity, intermediate speech difficulty	de novo	Liu J, et al., Chin J Med Genet. 11(4):255,1994
	5m	F	PB	Karyotype			mos 46,XX,r(6)[46]/47,XX,r(6)x2[6]/45,XX,-6[5]	Developmental delay, hypotonia, cannot hold head, slow reaction, cerebral palsy, reduced brain white matter by CT.	de novo	Li L, et al., Chin J Birth Health Heredity. 22(6):54,2014
	Prenatal, GA 23wks	M	AF	Karyotype	MLPA	Array-CGH (Agilent 60K)	mos 46,XY,r(6)[14]/46,XY,r(6)var[1]/45,XY,-6[15], arr 6p25.3p25.2(255350_2680637)x1,6q26q27(163050344_170890108)x1	Increased risk for Down syndrome by prenatal screening, microcephaly by ultrasound	de novo	Fu J, et al., Chin J Perinat Med. 17(11):724-728,2014
	8m	F	PB	Karyotype	MLPA	Array-CGH (Agilent 60K)	mos 46,XX,r(6)/46~47,XX,r(6)var/45,XX,-6, arr 6p25.3p25.1(255359_5695486)x1,6q27(170726737_170890108)x1	Developmental delay, microcephaly, dysmorphic facial features, syndactyly of toes, speech difficulty	de novo	Fu J, et al., Chin J Perinat Med. 17(11):724-728,2014
	1y10m	F	PB	Karyotype	FISH		mos 46.XX,r(7)(p22q36)[75]/46~47,XX,r(7)var[11]/45,XX,-7[12]	Developmental delay, microcephaly, dysmorphic facial features, syndactyly of toes, speech difficulty	n/a	Tsai LP, et al., Mol Cyto. 4:5,2011
	Prenatal	M	Cord blood	Karyotype			46,XY,r(7)(p22q36)	Intrauterine growth restriction, oligohydramnios, multicystic dysplastic kidney, low birth weight, imperforate anus, hypospadia, micropenis, right cryptorchidism	n/a	Tsai LP, et al., Taiwan J Oster Gynecol. 44(3):297-299,2005
	5y	M	PB	Karyotype			46,XY,r(8)(p23q24)	Short stature, intellectual disability	de novo	Cao LY, et al., Chin J Med Genet. 9(6):351,1992
	4y	M	PB	Karyotype			46,XY,r(8)(p23q24)	Developmental delay, intellectual disability, speech difficulty, dysmorphic facial features, cryptorchidism	de novo	Zhang FL, et al., Chin J Med Genet. 10(6):366,1993
	2y7m	M	PB	Karyotype			mos 46,XY,r(8)/47,XY,r(8)x2/45,XY,-8	Developmental delay, intellectual disability, need support to walk, speech difficulty, dysmorphic facial features	de novo	Liang WW, et al., Chin J Med Genet. 16(5):289,1999
	2y7m	F	PB	Karyotype			mos 46,XX,r(8)(p23q24)[12]/47,XX,r(8)var[17]/45,XX,-8[21]	Developmental delay, speech difficulty, low set ear	de novo	Song YS, et al., Chin J Med Genet. 33(4):568,2016
	3m	F	PB	Karyotype			mos 46,XX,r(9)(p23q34)[36]/46,XX[14]	Developmental delay, dysmorphic facial features, hypotonia	de novo	Zhou H, et al., Heredity Disease. 8(4):245,1991
	8m	F	PB	Karyotype	FISH		mos 46,XX,r(9)(p24q34)[96]/45,X,-9[4].ish r(9)(pter-,qter-)	Developmental delay, dysmorphic facial features, hypotonia, cannot sit, hearing impairment	n/a	Ye ZC, et al, Chin J Med Genet. 27(5):559-562,2010
	n/a	F	PB	Karyotype			46,XX,r(9)(p24q34)	n/a	n/a	Li TT, et al., J Chin Pediatr. 29(8):787-788,2011
	6m	M	PB	Karyotype	FISH	Array-CGH (Agilent)	mos 46,XY,r(9)(p23p34)[96]/45~47,r(9)var[9], arr 9p24.3p23(174201-9721761)x1	Developmental delay, dysmorphic facial features, ambiguous genitalia	de novo	Qin SF, et al., Chin J Med Genet 33(1):71-75,2016
	n/a	F	PB	Karyotype			46,XX,r(9)	n/a	n/a	Gu M, et al., Chin Modern Doctor. 53(6):81-83,2015
	3y	F	PB	Karyotype			mos 46,XX,r(10)[19]/46,XX[1]	Growth and developmental delay, hypotonia, cannot stand alone, speech difficulty, cannot eat, periodic eyeball horizontal shaking movement	de novo	Chen YF, et al., Chin J Med. Genet., (1):43,1988
	5m	M	PB	Karyotype			mos 46,XY,r(10)(p15q26)[33]/46,XY,r(10)var[5]/45,XY,-10[9]	Developmental delay, congenital heart defect, cerebral palsy, cryptorchidism, hypotonia.	de novo	Zhuang Y, et al., Natl Med J China. 94(2):160,2014
	5y	F	PB	Karyotype			mos 46,XX,r(11)(p15.5q25)[27]/45,XX,-11[3]	Developmental delay, Wilms' tumor	de novo	Zhang H, et al., Chin J Contemp Padiatr. 14(12):993-994,2012
	3y	F	PB	Karyotype			mos 46,XX,r(12)[98]/46,XX,r(12)var[2]	Developmental delay, short stature, microcephaly, dysmorphic facial features	de novo	Lu J, et al, J Qingdao Med School (J.qdyxy). 2:111,1991
	26y	F	PB	Karyotype			mos 46,XX,r(13)[208]/46~47,XX,r(13)var[20]/45,XX,-13[22]	Intellectual disability, infertility, speech difficulty, microcephaly, dysmorphic facial features	n/a	Gu JH, et al., Heredity Disease. 4(2):125,1987
	6y	F	PB	Karyotype			mos 46,XX,r(13)[132]/46~47,XX,r(13)var[12]/45,XX,-13[16]	Developmental delay, intellectual disability, speech difficulty, dysmorphic facial features, hyperactivity	de novo	Wang WQ, et al., Chin J Med Genet. 12(6):340,1995
	2.5y	M	PB	Karyotype			mos 46,XY,r(13)[140]/46~47,XY,r(13)var[18]/45,XY,-13[35]	Microcephaly, dysmorphic facial features, ambiguous genitalia, cryptorchidism, retinal defect, hyperactivity, skin with pigmental patch, sensitive to light and itch	n/a	Xiao Y, et al., Chin J Med Genet. 13(6):379,1996
	5y	F	PB	Karyotype	MLPA		46,XX,r(13).rsa 13q32qter(ING1,P85SPR)x1	Developmental delay, cerebral palsy	de novo	Guan LH, et al., Int J Genet. 32(4):119,2009
	14y	F	PB	Karyotype			mos 46,XX,r(13)[18]/46~47,XX,r(13)var[5]/45,XX,-13[7]	Developmental delay, intellectual disability, dysmorphic facial features, obesity after age 10	de novo	Li JX, et al., J Chin Physician. 2(10):627-628,2000
	6m	M	PB	Karyotype			mos 46,XX,r(13)(p13q34)[81]/46~47,XX,r(13)var[13]/45,XX,-13[6]	Developmental delay, intellectual disability, microcephaly, hypotonia, dysmorphic facial features, epilepsy	Parental denial	Ye ZC, et al, Chin J Med Genet. 23(1):77,2006
	12y	F	PB	Karyotype			mos 46,XX,r(13)[81]/46~47,XX,r(13)var[3]/45,XX,-13[6]	Developmental delay, intellectual disability, dysmorphic facial features, Turner-like webbed neck	NT	Wei TH, et al, Chin J Child Health Care, 2007, 15(2): 217
	6y9m	F	PB	Karyotype			mos 46,XX,r(13)[91]/45,XX,-13[9]	Developmental delay, intellectual disability, dysmorphic facial feature, microcephaly, speech difficulty	de novo	LU JJ, et al., J Appl Clin Pediatr. 22(20):1556-1557,2007
	5m	M	PB	Karyotype			mos 46,XY,r(13)(p13q34)[81]/46~47,XY,r(13)var[13]/45,XY,-13[6]	Developmental delay, intellectual disability, DQ: 46, microcephaly, cannot hold head, dysmorphic facial features, epilepsy	Parental denial	Zhao L, et al., Chin J Birth Health Heredity. 23(11):62-63,2005
	30y	F	PB	Karyotype	FISH		mos 46,XX,der(6)t(6:13)(p25;q14),r(13)(p13q14)/46,XX,der(6)t(6;13),dic r(13)	Infertility, normal physical and mental appearance, normal external genitalia, referred by perinatal infant death at day 10, infant showed polydactyly, cleft lip, congenital heat defect.	Parental n/a, no familial history of abortions	Tan YM, et al., Int J Genet. 30(6):401-403,2007
	44d	F	PB	Karyotype			mos 46,XX,r(13)[.59]/46,XX,r(13)var[.38]/45,XX,-13[.03]	Intrauterine growth restriction, low birth weight, dysmorphic facial features	n/a	Hu Q, et al., Clin Pediatr J. 13(6):381,1995
	10m	M	PB	Karyotype		Affymetrix chip	47,XYY,r(13)(p11q34), arr 13q33.2q34(104865782_113948665)× 1	Intellectual disability, developmental delay, microcephaly, dysmorphic facial features, bilateral severe sensorineural hearing loss, corpus callosum hypoplasia, cerebral white matter abnormality, speech difficulty, microorchidism, hypospadias	de novo	Liao C, et al., J Med Case Rep. 5:99, 2011
	prenatal(MA:32y,GA:18w)	M	AF, cord blood, POC	Karyotype	FISH	Array-CGH (Nimblegen)	Amniocytes: mos 46,XY,r(13)[50]/45,XY,-13[23]; FISH: r(13):-13:idic r(13) as 85%:13%:2%; arr[hg19] 13q34 (110944977_115169878)×1; cord blood: mos 46,XY, r(13)[91]/46,XY,idic r(13)[6]/45,XY,-13[3]; POC: mos 46,XY, mar(13)[31]/45,XY,-13[3]; arr 13q13.3q34(37360000_115170000)x1	Maternal anxiety, Down syndrome risk of 1/650 derived from second-trimester maternal serum screening	de novo	Chen CP et al.,Gene.529(1):163-168,2013
	13y	F	PB	Karyotype		Array-CGH	mos 46,XX,r(13)(p13q34)[71]/46~47,XX,r(13)var[11]/46,XX,-13,+mar[5]/46,XX[1], arr 13q34(109743729_144110721)x1	Intellectual disability, developmental delay, dysmorphic facial features, microcephaly, hearing impairment, prolonged prothrombin time	de novo	Su PH, et al., Genet Mol Res.12{2):1311-1317,2013.
	Prenatal	F	AF	Karyotype	STR		mos 46,XX,r(13)(p11q32)[17]/45,XX,-13[5]	Prenatal ultrasound: intrauterine growth restriction, anencephaly, termination of pregnancy	de novo	Chen CP, et al., Prenat Diagn. 2001;21:102-105
	5y	M	PB	Karyotype	FISH		mos 46,XY[.35]/46,XY,r(13)[.61]/46,XY,dic r(13)[.04]	Intellectual disability, microcephaly, bilateral cataracts, hearing impairment, hypospadia with microphallus	n/a	Hou JW, et al., J Formos Med Assoc. 1992;91(11):1108-1111
	8m	M	PB	Karyotype			mos 46,XY,r(14)(p12q32)[88],46,XY,r(14)var[2]/45,XY,-14[10]	Developmental delay, intellectual disability, cannot sit alone, cryptorchidism, dysmorphic facial features, epilepsy.	de novo	Zhao L, et al., Chin J Birth Health Heredity. 23(11):62-63,2005
	8m	F	PB	Karyotype			46,XX,r(14)(p13q32)	Epilepsy, developmental delay, dysmorphic facial features, congenital heart defect, brain anomaly by MRI, digital anomalies.	n/a	Li TT, et al., J Chin Pediatr. 29(8):787-788,2011
	8m	F	PB	Karyotype			mos 46,XX,r(14)/45,XX,-14	Epilepsy, developmental delay, intellectual disability, microcephaly, dysmorphic facial features	de novo	Qin J, et al., Guangxi Medicine. 12(4):262,1990
	9m	M	PB	Karyotype			46,XY,r(14)	Epilepsy, cannot hold head, microcephaly, hypotonia, dysmorphic facial features	de novo	Lu J, et al, J Qingdao Med School (J.qdyxy). ?:108,1993
	1y6m	F	PB/FB	Karyotype			mos 46,XX,r(14)(p11.2q32.3)[39]/45,XX,-14[11]	Epilepsy, developmental delay, DQ: 65, dysmorphic facial features	de novo	Li R, et al., Chin J pediatric 43(12):956-957,2004
	5y	M	PB	Karyotype			46,XY,r(14)	Epilepsy, fever, frequent lung infections, dysmorphic facial features, slow reaction	Parental denial	Zhang L, et al, Chin J Birth Health Heredity. 13(9):42,2005
	8m	M	PB	Karyotype			46,XY,r(14)(p11q32)	Developmental delay, epilepsy, hypotonia, dysmorphic facial features	Parental denial	Shen HX, et al., Chin J Med Genet.29(6):741,2012
	Prenatal	M	AF	Karyotype			46,XY,r(14)	Pregnancy termination	n/a	Guo CX, et al, Mat Child Health Care China 30:6275-6280,2015
	11y	F	PB	Karyotype			mos 46,XX,r(15)(p11.2q26.1)[143]/46~47,XX,r(15)var[7]/45,XX,-15[12]/46,XX[38]	Developmental delay, intellectual disability, microcephaly, dysmorphic facial features	de novo	Ye LZ, et al., Heredity Disease. 2(1):41-42,1985
	6y	M	PB	Karyotype			46,XY,r(15)(p12q26)	Microcephaly, dysmorphic facial features, speech delay.	de novo	He ZG, et al, Chin J Med Genet. 9(8):184,1992
	Prenatal	M	PUB	Karyotype			46,XY,r(15)(p13q26)	Intrauterine growth restriction, therapeutic abortion.	de novo	Guo L, et al., Chin J Birth Health Heredity. 17(6):38-39,2009
	4d	F	PB	Karyotype			46,XX,r(15)(p13q26)	feeding difficulty, poor reaction,	de novo	Tang JL and Wu LL, academic annual conference of Association of medical genetics of zhejiang medical association, 2014
	8y	M	PB	Karyotype		Array-CGH (Agilent)	46,XY,r(15), arr 15q26.3(99689349_100282878)x1	Developmental delay, short stature	de novo	Pan M, et al.,Chin J Med Genet.29(5):562-565,2012
	12y	M	PB	Karyotype			46,XY,r(15)(p13q26)	Developmental delay, intellectual disability, microcephaly	Parental denial	Jiang R, Chin J Med Genet.29(3):369,2012
	n/a	M	PB	Karyotype			46,XY,r(15)	Multiple congenital anomalies, dysmorphic facial features	n/a	Hou XQ, et al., Chin J Birth Health Heredity, 21(3);59-60,2013
	n/a	F	PB	Karyotype			46,XX,r(15)(p11q26)	Developmental delay, slow reflex	n/a	Yang YF, et al., Chin J Birth Health Heredith. 23(7):43-45,2015
	Prenatal	F	AF	Karyotype			mos 46,XX,r(15)(p13q26)[111]/45,XX,-15[7]	Increased risk for Down syndrome by prenatal screening, ultrasound showed hypoplasia of the cerebellum and hydrops fetalis	n/a	Tan SJ, et al., Taiwan J Obstet Gynecol. 51:109-111,2012
	Prenatal	M	AF	Karyotype	FISH		46,XY,r(15)(p13q26)	Fetus with increased nuchal fold, intrauterine growth restriction	de novo	Liu YH, et al., Prenat Diagn. 2001;21:1031-1033
	8y	F	PB	Karyotype			46,XY,r(18)(p11q23)	Intellectual disability, dysmorphic facial features.	de novo	Su A, et al., J Qingdao Med School (J.qdyxy). (2):13,1998
	6y	M	PB	Karyotype			mos 46,XY,r(18)(p11q23)[92]/46,XY,r(18)var[8]	Intellectual disability, microcephaly	de novo	Zhang XL, et al., Chin J Med Genet. 23(2):201,2006
	6m	M	PB	Karyotype			46,XY,r(18)	Developmental delay, intellectual disability, dysmorphic facial features, cannot flip, sit and catch	de novo	Song YS, et al., Chin J Birth Health Heredity. 19(12):59,2011
	4y	F	PB	Karyotype			mos 46,XY,r(18)(p11q23)[31]/46,XY,r(18)var[8]/45,XY,-18[10]	Developmental delay, intellectual disability, speech delay, difficulty in walking.	Parental denial	Zhuang Y, et al., Chin J Lab Diagn. 16(1):157-158,2012
	5y6m	F	PB	Karyotype			46,XX,r(18)	Developmental delay, hyperactivity, speech difficulty, growth hormone deficiency, dysmorphic facial features, effective growth hormone treatment for 16m and 7m.	de novo	Zhang YN, et al., Chin J Contemp Pediatr. 16(9):947-948,2014
	n/a	F	PB	Karyotype			46,XX,r(18)(p11.3q23)	Developmental delay, slow reflex	n/a	Yang YF, et al., Chin J Birth Health Heredity. 23(7):43-45,2015
	7y	F	PB	Karyotype		Whole genome sequencing	46, XX,r(18)(p11.31q23), seq del(18)(p11.31):g.[1_3880565del],del(18)(q23):g.[73239237_78077248del]	hypothyroidism at 2y, short stature, intellectual disability, IQ:70, hypoactive, hypotonia, dysmorphic facial features, abnormal thyroid function, pituitary dysplasia(by MRI), bilateral kidneys small by ultrasound	de novo	Yao H, et al., BMC Med Genet. 17(1):49,2016
	Prenatal	M	AF	Karyotype	FISH	Array-CGH	mos 46,XY,r(18)(p11.21q21.2)[81]/46,XY,idic r(18)[3]/45,XY,-18[3]/46,XY[13], arr 18p11.32p11.21(0_14941330)x1,18q21.2q23(46533430_76117153)x1	Ventriculomegaly by ultrasound, microcephaly, dysmorphic facial features, simian crease, broad hands, tapered fingers, clubfeet, micropenis, hypotonia, ventricular septal defect	n/a	Chen CP, et al., Taiwan J Obstet Gynecol. 49(3):327-332,2010
	12y4m	F	PB	Karyotype			mos 46,XX[36]/46,XX,r(20)(p13q13.3)[14]	Growth delay (bone age 9-10 year), learning difficulty in elementary school, epilepsy noted at age 6 year.	Parental denial	Ma JY., Chin J Birth Health Heredity. 25(3):64,2017
	8y	M	PB	karyotype	MLPA, Seq	Array-CGH (Agilent)	46,XY,r(20)(p13q13.3), arr(1-20)x2,(XY)x1	Developmental delay, intellectual disability, IQ55 at 5y, epilepsy	n/a	Yi Z, et al., Chin J Pediatr. 55(5):388-389,2017
	2y3m	M	PB	Karyotype	FISH		mos 46,XY,r(21)(p11q22.3)[91]/46,XY,r(21)var[5]/45,XY,-21[4]	Developmental delay, speech difficulty, delay in walking, dysmorphic facial features,	de novo	Zhu XW, et al., Chin J Med Genet. 22(6):682-683,2005
	26y	F	PB	Karyotype			mos 46,XX,r(21)(p11q22)[91]/46,XX,r(21)var[4]/45,XX,-21[5]	Infertility	Parental n/a, no family history	Wang YS, et al., Chin J Birth Health Heredity. 22(1):43-44,2014.
	30y	F	PB	Karyotype	FISH	Affymetrix chip	mos 46,XX,r(21)[166]/46,XX,r(21)var[64]/45,XX,-21[20], arr 21q22.2q22.3(40218429_43457934)x3,21q22.3(43457934_48093361)x1	Infertility, amenorrhea, small uterine by ultrasound.	Parental n/a, no family history	Wang H, et al., Chin J Birth Health Heredity. 22(10):77,2014
	30y	M	PB	Karyotype			46,XY,r(21)	Infertility, aspermia	n/a	Chen YJ, et al., Chin J Med Genet. 22(6):708,2005
	Prenatal	M	AF	Karyotype		Array-CGH	mos 46,XY,r(21)[15]/45,XY,-21[5], arr 21q21.1q21.2(21495262_23580815)x1,21q22.3(41887412_46914715)x1	Abnormal prenatal ultrasound findings: intrauterine growth restriction, dolichocephaly, prominent forehead and nasal bridge, micrognathia, termination of pregnancy	de novo	Chen CP, et al., Taiwan J Obstet Gynecol. 51:71-76,2012
	1y10m	F	PB	Karyotype			46,XX,r(22)(p12q13)	Developmental delay, dysmorphic facial features, microcephaly, congenital hearing loss	de novo	Hu Q, et al., Clin Pediatr J. 13(6):381,1995
	11m	F	PB	Karyotype			46,XX,r(22)	Intellectual disability	de novo	Chen YJ, et al., Chin J Med Genet. 22(6):708,2005
	7y	F	PB	Karyotype			46,XX,r(22)(p11.2q13.3)	Intellectual disability, ataxia gait, hypotonia, dysmorphic facial features.	de novo	Zhang MY, et al., Heredity Disease. 6(3):176,1989
	2y6m	F	PB	Karyotype			46,XX,r(22)(p12q13)	Sensorineural hearing loss, hypotonia, cannot walk and speak	n/a	Yang WP, et al.., Clin Pediatr J. 15(3):199-200,1997
	3m	M	PB	Karyotype			46,XY,r(22)(p12q13)	Developmental delay, slow reflex, poor hearing, hypotonia, dysmorphic facial features	Parental denial	Huang JJ., Chin J Contemp Pediatr. 7(4):295,2005
	29y	M	PB	Karyotype			46,XY,r(22)(p11q13)	Infertility, aspermia	n/a	Sha YW, et al., Natl J Anderology. 18(12):1111-114,2012
	9y	F	PB	Karyotype		Array-CGH	46,XX,r(22)(p11q13), arr[hg19] 22q13.31q13.33(47377174_51183871)x1	Developmental delay, severe autism, dysmorphic facial features, hypotonia	de novo	Pan L, et al., Chin J Pediatr. 51(4):308-309,2013
	3y	M	PB	Karyotype	FISH	Illumina SNP array	46,XY,r(22)(p11q13), arr[hg19] 22q13.33(44183172_51211392)x1	Developmental delay, DQ:42, ataxic gait, speech difficulty	de novo	Peng Y, et al., Chin J Med Genet. 33(4):494-497,2016
	2y	M	PB	Karyotype	FISH	Illumina SNP array	mos 46,XY,r(22)(p11q13)[84]/45,XY,-22[6] arr[hg19] 22q13.33(49612799_51211392)x1	Developmental delay, speech difficulty	de novo	Peng Y, et al., Chin J Med Genet. 33(4):494-497,2016
	Prenatal	M	AF	Karyotype			46,XY,r(22)(p13q13)	Borderline ventriculomegaly by ultrasound, termination of pregnancy, stillborn fetus with no phenotypic abnormalities	n/a	Liou B, et al., Taiwan J Obstet Gynecol. 53(3):406-408,2014
	Prenatal	F	AF, cord blood	Karyotype	FISH		mos 46,XX,r(22)(p13q13.31)[82]/46,XX,idic r(22)[11]/45,XX-22[7]	Ultrasound showed small for gestational age, ventricular septal defect, termination of pregnancy	n/a	Chen CP , et al., Prenat Diagn. 2003;23:40-43
	1y	F	PB	Karyotype	FISH		mos 45,X[83]/46,X,r(X)(p22.1q22)[17]	Short stature, Tuner-like phenotypes	de novo	Ye ZT et al., Chin J Med Genet. 23(6):700-701,2006
	10y	F	PB	Karyotype			mos 46,X,r(X)p22q32)[0.60]/45,X[0.40]	Short stature, learning difficulty, skin pigmentation	n/a	Hu Q, et al., Clin Pediatr J. 13(6):381,1995
	21y	F	PB	Karyotype			mos 45,X[67]/46,X,r(X)(p22q22)[18]	Short stature, amenorrhea,	n/a	Shen QY, et al., Beijing Med ?:143-145,1986
	4~15 (4 cases)	F	PB	Karyotype			mos 46,X,r(X)/45,X	Short stature, Turner-like phenotypes	n/a	Song YS., Chin J Birth Health Heredity. 20(1):41,2012
	25	F	PB	Karyotype			mos 45,X[37]/46,X,r(X)(p22.3q28)[3]	Short stature, amenorrhea, no other Turner-like phenotypes, ultrasound no seen uterine, mild dysplasia in genitalia	n/a	Ma Q, et al., Chin J Med Genet. 33(2)154.2016
	n/a	F	PB	Karyotype			mos 46,X,r(X)/45,X	Turner syndrome	n/a	Gu M, et al., Chin Modern Doctor. 53(6):81-83,2015
	13y	F	PB	Karyotype			mos 46,XX[20]/46,r(X)(p22q22)[80]	Short stature, developmental delay, intellectual disability, IQ;66	n/a	Li J, et al., J Zhengzhou Univ. 43(6):1272,2008
	n/a	F	PB	Karyotype			mos 45,X[89]/46,X,r(X)(p22q25)[11]			Qin YY, et al., J 3rd Military Med Univ. 28(22):2286,2006
	13y	F	PB	Karyotype			mos 45,X/46,X,r(X)	Kabuki make-up syndrome, dysmorphic facial features, intellectual disability, skeletal abnormalities, unusual dermatologic patterns, short stature, delayed puberty	n/a	Sh PH, et al., Acta Paediatr Taiwan. 48(1):28-31,2007
	n/a	F	PB	Karyotype			mos 45,X[89]/46,X,r(X)(p22q25)[11]	Premature ovarian failure	n/a	Jiao X, et al., Hum Reprod. 27(7):2201-2207, 2012
	36	M	PB	Karyotype			46,X,r(Y)	Infertility, aspermia	n/a	Yang JH., Chin J Andrology 14(2),2000
	3	M	PB	Karyotype			mos 46,X,r(Y)(p11q12)[82]/45,X[8]	External genitalia dysplasia	n/a	Hu Q, et al., Clin Pediatr J. 13(6):381,1995
	Prenatal	M	AF	Karyotype	FISH		mos 46,X,r(Y)(p11.31q11.)[8]/45,XY[16].ish(SRY+,DYZ3+,DYZ1-,Yqter-)	Continue pregnancy with delivery of a normal male baby	n/a	Chen CP, et al., Taiwan J Obstet Gynecol. 50:253-257,2011
	38	M	PB	Karyotype	FISH, STS		mos 45,X[9]/46,X,r(Y)[11].rsa(SRY+)	Infertility, azoospermia, short stature, small testes	de novo	Lin YH, et al., Am J Med Genet. 2004;128A:209-213
	40	M	PB	Karyotype	FISH, STS		46,X,r(Y)[11].rsa(SRY+)	Infertility, azoospermia, small testes	de novo	Lin YH, et al., Am J Med Genet. 2004;128A:209-213
	* Total cases: 113, abbreviations used: d, day; m, month; y, year; F, female; M, male, PB, peripheral blood; AF, amniotic fluid; var, variants; n/a, not applied or not available
